# Supplementary material for: Influence of scanbody design and intraoral scanner on the trueness of complete arch implant digital impressions: An in vitro study
Source: PLoS One. 2023 Dec 19;18(12):e0295790. doi: 10.1371/journal.pone.0295790 (PMC10729975; doi:10.1371/journal.pone.0295790)
Supplement: S1 File — (PY) [file pone.0295790.s001.py]

import bpy
import csv
import math
import numpy as np

print('------------------------- //////////////// ------------------------- ')

# Goal: compare ds_SB1_01 with prim_SB1_01, prim_SB2_01, omni_SB1_01, omni_SB2_01

def getname(scanner, SB, model):
    name = scanner + '_' + SB + '_' + str(model)
    #print('Get name =', name)
    return (name)


def length(a):
    len = math.sqrt(a[0] ** 2 + a[1] ** 2 + a[2] ** 2)
    return len


def cordi_obj(objname):
    objname = objname
    cordinate = np.array([bpy.data.objects[objname].location])
    return cordinate


def cal3Ddev(sitename):
    try:
        controlname = 'ds_SB' + sitename[-9:]
        control = np.array(bpy.data.objects[controlname].location)
        test = np.array(bpy.data.objects[sitename].location)
        dev = np.linalg.norm(control-test)
        print('The deviation between ', sitename, 'and control', controlname, 'is', dev)
        return dev
    except Exception:
        return 'error'

def dis3_14(modelname):
    name_3 = modelname + '_03_c'
    name_14 = modelname + '_14_c'
    cordi_3 = cordi_obj(name_3)
    cordi_14 = cordi_obj(name_14)
    distance = np.linalg.norm(cordi_3 - cordi_14)
    return distance

def replace_last_two_digits(string):
    if len(string) >= 2:
        modified_string = string[:-2] + '01'
        return modified_string
    else:
        return string

# write data into a CVS file  /Users/xxx/Desktop/Guided implant placement/xxx Scanbody Project/Measure results
with open(r'/Users/xxx/Desktop/Guided implant placement/xxx Scanbody Project/Measure results/SB4 #3-14 distance measures.csv', 'w', newline='') as csvfile:
    fieldnames = ['Scanner', 'Scan_body', 'model_number', 'Dis_3_14', 'Control', 'Dis_dev']
    writer = csv.DictWriter(csvfile, fieldnames=fieldnames)
    writer.writeheader()

    scannerlist = ['prim','trios','omni','trios4']
    scanbodylist = ['SB1', 'SB2','SB3','SB5','SB6','SB7']
    modellist =['01', '02', '03', '04', '05', '06', '07', '08', '09', '10']

    count = 0

    for scanner in scannerlist:
        for SB in scanbodylist:
            for model in modellist:

                try:
                    modelname = getname(scanner, SB, model)
                    print('''
                    
                    -------------------
                    Now measuring ''', modelname)

                    distanc_3_14 = dis3_14(modelname)
                    print('Distance between #3 and #14 on model "', modelname,'" is ', distanc_3_14)

                    dsmodelname='ds' + modelname[-7:]
                    dsmodelname01 = replace_last_two_digits(dsmodelname)
                    distance_controll = dis3_14(dsmodelname01)

                    print('///The controll is ' + dsmodelname01)

                    devation_3_14 = distanc_3_14 - distance_controll

                    writer.writerow({'Scanner': scanner, 'Scan_body': SB, 'model_number': model, 'Dis_3_14': distanc_3_14, 'Control': distance_controll, 'Dis_dev': devation_3_14})

                    count += 1
                    print('Completed ', count, ' measurements')
                except Exception:
                    print('exception')
#/Users/xxx/PycharmProjects/BlenderPycharm/xxx Scanbody research Py/Distance #3--#14.py
