# Supplementary material for: Influence of scanbody design and intraoral scanner on the trueness of complete arch implant digital impressions: An in vitro study
Source: PLoS One. 2023 Dec 19;18(12):e0295790. doi: 10.1371/journal.pone.0295790 (PMC10729975; doi:10.1371/journal.pone.0295790)
Supplement: S2 File — (PY) [file pone.0295790.s002.py]

import bpy
import csv
import math
import numpy as np

print('------------------------- //////////////// ------------------------- ')

# Goal: compare ds_SB1_01 with prim_SB1_01, prim_SB2_01, omni_SB1_01, omni_SB2_01

def getname(scanner, SB, model, site, ac):
    name = scanner + '_' + SB + '_' + str(model) + '_' + str(site) + '_' + ac
    #print('Get name =', name)
    return (name)


def length(a):
    len = math.sqrt(a[0] ** 2 + a[1] ** 2 + a[2] ** 2)
    return len


def cordi_obj(objname):
    objname = objname
    cordinate = np.array([bpy.data.objects[objname].location])
    return cordinate


def cal3Ddev(sitename):
    try:
        site_parts = sitename.split("_")
        site_parts[0] = 'ds'
        site_parts[2] = '01'
        referencename = "_".join(site_parts)
        controlname = referencename
        control = np.array(bpy.data.objects[controlname].location)
        test = np.array(bpy.data.objects[sitename].location)
        dev = np.linalg.norm(control-test)
        print('222 The deviation between ', sitename, 'and', controlname, 'is', dev)
        return dev
    except Exception:
        return 'error'


def dev_ang(name):  # calculate angular deviation of a placed implant
    impname = name
    #print('Calculating angle deviation of', name)
    imp_api_name = impname + '_a'
    imp_coro_name = impname + '_c'

    site_parts = name.split("_")
    site_parts[0] = 'ds'
    site_parts[2] = '01'
    referencename = "_".join(site_parts)

    imp00_api_name = referencename + '_a'
    imp00_coro_name = referencename + '_c'

    vector_1 = cordi_obj(imp_api_name) - cordi_obj(imp_coro_name)
    vector_2 = cordi_obj(imp00_api_name) - cordi_obj(imp00_coro_name)

    unit_vector_1 = vector_1 / np.linalg.norm(vector_1)
    unit_vector_2 = vector_2 / np.linalg.norm(vector_2)
    #print(type(unit_vector_1), unit_vector_2)
    a1 = np.squeeze(np.asarray(unit_vector_1))
    b1 = np.squeeze(np.asarray(unit_vector_2))
    dot_product = np.dot(a1, b1)
    angle = np.arccos(dot_product)
    angle360 = math.degrees(angle)
    print('The angular deviation between ', impname, 'and', referencename, 'is', angle360)

    return angle360

#////////////////

# write data into a CVS file  /Users/xxx/Desktop/Guided implant placement/xxx Scanbody Project/Measure results
with open(r'/Users/xxx/Desktop/Guided implant placement/xxx Scanbody Project/Measure results/SB4 results 2023-05-19.csv', 'w', newline='') as csvfile:
    fieldnames = ['Scanner', 'Scan_body', 'model_number', 'Site', '3D_dev', 'Angular_dev']
    writer = csv.DictWriter(csvfile, fieldnames=fieldnames)
    writer.writeheader()

    scannerlist = ['prim','trios','omni','trios4']
    scanbodylist = ['SB4']
    modellist =['01', '02', '03', '04', '05', '06', '07', '08', '09', '10']
    sitelist = ['03', '05', '07', '10', '12', '14']
    aclist = ['c']

    count = 0

    for scanner in scannerlist:
        for SB in scanbodylist:
            for model in modellist:
                for site in sitelist:
                    for ac in aclist:
                        objname = getname(scanner, SB, model, site, ac)

                        print('Start ',objname)
                        try:
                            dev_3d = cal3Ddev(objname)


                        except Exception:
                            dev_3d = 'Exception'
                        

                        try:

                            dev_angle = dev_ang(objname[:-2])


                        except Exception:
                            dev_angle = 'Exception'


                        writer.writerow({'Scanner': scanner, 'Scan_body': SB, 'model_number': model, 'Site': site, '3D_dev': dev_3d, 'Angular_dev': dev_angle})
                        print ('write', scanner, SB, model, site)

                        print('----------- Finished measurement on', objname, '-------------')

                        count += 1
                        print('Completed ', count, ' measurements', '''
                        
                        ''')
